# Supplementary material for: Dog–Owner Relationship and Its Association with Social Cognition in French Bulldogs
Source: Animals (Basel). 2024 Dec 25;15(1):17. doi: 10.3390/ani15010017 (PMC11718994; doi:10.3390/ani15010017)
Supplement: Supplementary file 1 [file animals-15-00017-s001.zip]

Archive with 1 entries (1 files):
- animals-3356600-supplementary.xlsx
