# Supplementary material for: Dog–Owner Relationship and Its Association with Social Cognition in French Bulldogs
Source: Animals (Basel). 2024 Dec 25;15(1):17. doi: 10.3390/ani15010017 (PMC11718994; doi:10.3390/ani15010017)
Supplement: Supplementary file 1 [file animals-15-00017-s001.zip › animals-3356600-supplementary.xlsx]

## Sheet: Testi
Dog	Sex dog	Age dog	Neutering status	Training history	Owner gender	Owner age	Subscale interaction	Subscale emotional closeness	Subscale percevied costs	Correct choices	Time	Straight approach	Oxytocin
A1	2	7	2	1	1	25	37	49	12	20	74	20	105.76
A2	1	7	2	1	1	37	33	43	16	10	59	20	121.47
A3	1	5	1	1	1	37	33	43	16	12	69	12	25.22
A4	2	3	2	1	1	37	33	43	16	12	138	13	46.81
A5	2	1	2	2	2	49	37	46	12	18	77	17	40.59
A6	1	1	1	2	1	45	43	39	9	19	119	16	15.6
A7	1	1	2	2	2	44	37	47	13	18	71	17	75.46
A8	2	8	1	1	2	67	35	47	14	11	97	14	105.87
A9	1	5	1	2	1	20	36	44	22	17	63	15	84.83
A10	1	6	2	2	1	29	35	47	9	16	43	15	65.48
A11	1	4	2	2	1	29	35	47	9	19	37	18	78.04
A12	1	5	1	2	1	29	35	49	32	13	42	14	99.93
A13	1	9	1	2	1	29	35	49	32	11	149	19	15.6
A14	1	5	2	2	1	47	39	38	9	19	87	19	122.78
A15	1	2	2	2	1	47	39	38	9	19	73	20	20.49
A16	1	2	2	2	1	47	39	38	9	20	80	20	154.31
A17	2	2	2	1	1	44	38	49	12	14	91	12	156
A18	1	3	1	1	1	31	38	50	16	16	52	16	217.29
A19	1	1	1	2	2	48	32	43	15	14	35	12	22.47
A20	2	2	1	2	1	46	34	44	15	18	44	11	53.42
A21	1	1	2	2	1	28	39	49	14	15	57	18	140.78
A22	1	4	1	1	1	28	39	49	14	13	63	17	31.83
A23	2	1	2	2	1	39	38	48	12	18	78	16	63.29
A24	2	2	2	1	1	48	40	48	16	19	62	20	105.9
A25	2	7	2	2	2	57	35	46	17	19	80	20	120.43
A26	2	8	2	1	1	51	32	42	9	19	71	17	174.09
